# Supplementary material for: Time of Energy Intake: Association with Weight Status, Diet Quality, and Sociodemographic Characteristics in Brazil
Source: Int J Environ Res Public Health. 2024 Oct 24;21(11):1403. doi: 10.3390/ijerph21111403 (PMC11593663; doi:10.3390/ijerph21111403)
Supplement: Supplementary file 1 [file ijerph-21-01403-s001.zip]

Archive with 1 entries (1 files):
- ijerph-3231066-supplementary.pdf
